# Supplementary material for: Encapsulation of Carbon Nanotubes by Styrene and Butyl Acrylate Particles via Suspension Polymerization for Polymerized Toner Applications
Source: Materials (Basel). 2023 May 24;16(11):3941. doi: 10.3390/ma16113941 (PMC10253727; doi:10.3390/ma16113941)
Supplement: Supplementary file 1 [file materials-16-03941-s001.zip]

Archive with 1 entries (1 files):
- materials-2343039-supplementary.pdf
